# Supplementary material for: Plasticity of ventricle position after heart looping in heterotaxy with right isomerism
Source: Sci Adv. 2025 Sep 19;11(38):eads8192. doi: 10.1126/sciadv.ads8192 (PMC12448140; doi:10.1126/sciadv.ads8192)
Supplement: Supplementary file 2 — Tables S1 to S8 [file sciadv.ads8192_tables_s1_to_s8.zip]

Archive with 8 entries (8 files):
- sciadv.ads8192_table_s1.xlsx
- sciadv.ads8192_table_s2.xlsx
- sciadv.ads8192_table_s3.xlsx
- sciadv.ads8192_table_s4.xlsx
- sciadv.ads8192_table_s5.xlsx
- sciadv.ads8192_table_s6.xlsx
- sciadv.ads8192_table_s7.xlsx
- sciadv.ads8192_table_s8.xlsx
