# Supplementary material for: Plasticity of ventricle position after heart looping in heterotaxy with right isomerism
Source: Sci Adv. 2025 Sep 19;11(38):eads8192. doi: 10.1126/sciadv.ads8192 (PMC12448140; doi:10.1126/sciadv.ads8192)
Supplement: Supplementary file 2 — Tables S1 to S8 [file sciadv.ads8192_tables_s1_to_s8.zip › sciadv.ads8192_table_s1.xlsx]

## Sheet: Table S1 Desgrange et al
Table S1. Spectrum of defects in Nodal conditional mutants, a model of heterotaxy with right isomerism
		Controls (n=22)	Mutants (n=43)
		Nodalflox/+ ; Hoxb1+/+	Nodalflox/Nul ; Hoxb1Cre/+
Heart apex position
Levocardia		1	0.49
Mesocardia		0	0.14
Dextrocardia		0	0.37
Heart malformations
Complete atrioventricular septal defect		0	1
Position of the great arteries	Situs solitus	1	0
	D-malposition	0	0.6
	L-malposition	0	0.19
	A-malposition	0	0.21
Ventriculo-arterial connection	Situs solitus	1	0
	DORV	0	0.26
	TGA	0	0.74
Arterial trunk size	Balanced	1	0.67
	Aorta hypoplasia	0	0.07
	Pulmonary artery hypoplasia	0	0.26
Ventricle laterality	D-loop	1	0.79
	L-loop	0	0.21
Ventricle position	Left-right	1	0.26
based on IVS orientation	Antero-posterior	0	0.16
	Supero-inferior	0	0.3
	Strictly Left-right	0	0.28
Ventricle size	Balanced	1	0.35
	Right ventricle hypoplasia	0	0.44
	Left ventricle hypoplasia	0	0.21
Atrial appendages	Situs solitus	1	0.25
	Right isomerism	0	0.6
	Left isomerism	0	0.15
Inferior caval vein	Right	1	0.82
	Right-sided with medial insertion	0	0.07
	Left	0	0.02
	Right and Left	0	0.09
Bronchus and lung lobe laterality
Situs solitus		1	0.02
Right isomerism		0	0.98
Colon flexure
Normal		1	0.67
Abnormal		0	0.33
Stomach
Left		1	0.98
Right		0	0.02
Liver
Normal		1	0.98
Abnormal		0	0.02
Spleen
Situs solitus		1	0.98
Absent		0	0.02
