# Supplementary material for: Plasticity of ventricle position after heart looping in heterotaxy with right isomerism
Source: Sci Adv. 2025 Sep 19;11(38):eads8192. doi: 10.1126/sciadv.ads8192 (PMC12448140; doi:10.1126/sciadv.ads8192)
Supplement: Supplementary file 2 — Tables S1 to S8 [file sciadv.ads8192_tables_s1_to_s8.zip › sciadv.ads8192_table_s2.xlsx]

## Sheet: Table S2 Desgrange et al
Table S2. Description of the mouse longitudinal cohort
	Cohort #1	Cohort #2	Total number of individuals
Cardioplegia	KCl 250mM	110mM NaCl, 16mM KCl, 16mM MgCl2, 1.5mM CaCl2, 10mM NaHCO3
Controls Hoxb1+/+; Nodalflox/+	12	10	22
Mutants Hoxb1Cre/+; Nodalflox/Nul	22	21	43
