# Supplementary material for: Plasticity of ventricle position after heart looping in heterotaxy with right isomerism
Source: Sci Adv. 2025 Sep 19;11(38):eads8192. doi: 10.1126/sciadv.ads8192 (PMC12448140; doi:10.1126/sciadv.ads8192)
Supplement: Supplementary file 2 — Tables S1 to S8 [file sciadv.ads8192_tables_s1_to_s8.zip › sciadv.ads8192_table_s3.xlsx]

## Sheet: Table S3 Desgrange et al
Table S3. Individual tracking in the uterine horns
Litter	Position at E9.5	Initial observation	Position at E18.5	Sample name	Genotype	Looping class
1	R1	Rightward looping	R1	NH336	Nodal flox/+ ; Hoxb1 Cre/+
1	R2	Rightward looping	R2	NH337	Nodal flox/+ ; Hoxb1 +/+
1	R3	Rightward looping	R3	NH338	Nodal flox/+ ; Hoxb1 Cre/+
1	L1	Rightward looping	L1	NH339	Nodal flox/+ ; Hoxb1 +/+
1	L2	Rightward looping	L2	NH340	Nodal flox/Nul ; Hoxb1 +/+
1	L3	Abnormal Rightward looping	L3	NH341	Nodal flox/Nul ; Hoxb1 Cre/+	Class 2
1	L4	Rightward looping	L4	NH342	Nodal flox/Nul ; Hoxb1 +/+
1	L5	Abnormal looping	L5	NH343	Nodal flox/Nul ; Hoxb1 Cre/+	NA
1	L6	Rightward looping	L6	NH344	Nodal flox/Nul ; Hoxb1 Cre/+	NA
2	R1	Rightward looping	R1	NH345	Nodal flox/+ ; Hoxb1 Cre/+
2	R2	Rightward looping	R2	NH346	Nodal flox/+ ; Hoxb1 Cre/+
2	R3	Rightward looping	R3	NH347	Nodal flox/+ ; Hoxb1 Cre/+
2	R4	Rightward looping	R4	NH348	Nodal flox/Nul ; Hoxb1 +/+
2	R5	Rightward looping	R5	NH349	Nodal flox/+ ; Hoxb1 Cre/+
2	L1	Rightward looping	L1	NH350	Nodal flox/Nul ; Hoxb1 +/+
2	L2	Leftward looping	L2	NH351	Nodal flox/Nul ; Hoxb1 Cre/+	Class 3
2	L3	Rightward looping	L3	NH352	Nodal flox/Nul ; Hoxb1 Cre/+	Class 4
3	L1	Rightward looping	L1	NH365	Nodal flox/Nul ; Hoxb1 +/+
3	L2	Rightward looping	L2	NH366	Nodal flox/+ ; Hoxb1 +/+
3	L3	Rightward looping	L3	NH367	Nodal flox/+ ; Hoxb1 +/+
3	L4	Leftward looping	L4	NH368	Nodal flox/Nul ; Hoxb1 Cre/+	Class 1
3	R1	Abnormal Rightward looping	R1	NH369	Nodal flox/Nul ; Hoxb1 Cre/+	Class 2
3	R2	Rightward looping	R2	NH370	Nodal flox/Nul ; Hoxb1 +/+
3	R3	Rightward looping	R3	NH371	Nodal flox/+ ; Hoxb1 +/+
3	R4	Rightward looping	R4	NH372	Nodal flox/+ ; Hoxb1 +/+
4	L1	Rightward looping	L1	NH373	Nodal flox/Nul ; Hoxb1 +/+
4	L2	Rightward looping	L2	NH374	Nodal flox/Nul ; Hoxb1 Cre/+	Class 4
4	L3	Rightward looping	L3	NH375	degenerated
4	L4	Rightward looping	L4	NH376	Nodal flox/Nul ; Hoxb1 Cre/+	Class 4
4	R1	Rightward looping	R1	NH377	Nodal flox/+ ; Hoxb1 Cre/+
4	R2	Rightward looping	R2	NH378	Nodal flox/Nul ; Hoxb1 Cre/+	Class 4
4	R3	Rightward looping	R3	NH379	Nodal flox/+ ; Hoxb1 Cre/+
5	R1	Rightward looping	R1	NH1015	Nodal flox/Nul ; Hoxb1 +/+
5	R2	Rightward looping	R2	NH1016	Nodal flox/+ ; Hoxb1 +/+
5	L1	Leftward looping	L1	NH1017	Nodal flox/Nul ; Hoxb1 Cre/+	Class 1
5	L2	Rightward looping	L2	NH1018	Nodal flox/Nul ; Hoxb1 +/+
5	L3	Rightward looping	L3	NH1019	Nodal flox/Nul ; Hoxb1 Cre/+	Class 2
5	L4	Rightward looping	L4	NH1020	Nodal flox/+ ; Hoxb1 +/+
5	L5	Rightward looping	L5	NH1021	Nodal flox/Nul ; Hoxb1 Cre/+	Class 4
5	L6	Rightward looping	L6	NH1022	Nodal flox/+ ; Hoxb1 Cre/+
6	R1	Rightward looping	R1	NH1028	Nodal flox/+ ; Hoxb1 Cre/+
6	R2	Rightward looping	empty deciduum	-	-
6	R3	Rightward looping	empty deciduum	-	-
6	R4	Rightward looping	R4	NH1029	degenerated
6	R5	Rightward looping	R5	NH1030	Nodal flox/+ ; Hoxb1 Cre/+
6	R6	Leftward looping	R6	NH1031	Nodal flox/Nul ; Hoxb1 Cre/+	Class 3
6	L1	Rightward looping	L1	NH1032	Nodal flox/+ ; Hoxb1 +/+
7	R1	Rightward looping	R1	NH1033	Nodal flox/+ ; Hoxb1 +/+
7	R2	Leftward looping	R2	NH1034	Nodal flox/Nul ; Hoxb1 Cre/+	Class 1
7	R3	Rightward looping	R3	NH1035	Nodal flox/+ ; Hoxb1 Cre/+
7	R4	Rightward looping	R4	NH1036	Nodal flox/+ ; Hoxb1 +/+
7	L1	Rightward looping	L1	NH1037	Nodal flox/+ ; Hoxb1 Cre/+
7	L2	Leftward looping	L2	NH1038	Nodal flox/Nul ; Hoxb1 Cre/+	Class 1
7	L3	Rightward looping	L3	NH1039	Nodal flox/Nul ; Hoxb1 +/+
7	L4	Rightward looping	L4	NH1040	Nodal flox/+ ; Hoxb1 Cre/+
7	L5	Abnormal Rightward looping	L5	NH1041	Nodal flox/Nul ; Hoxb1 Cre/+	Class 2
8	R1	Leftward looping	R1	NH1042	Nodal flox/Nul ; Hoxb1 Cre/+	Class 1
8	R2	Rightward looping	R2	NH1043	Nodal flox/Nul ; Hoxb1 +/+
8	R3	Leftward looping	R3	NH1044	Nodal flox/Nul ; Hoxb1 Cre/+	Class 3
8	L1	Rightward looping	L1	NH1045	Nodal flox/+ ; Hoxb1 +/+
8	L2	Rightward looping	empty deciduum	-	-
8	L3	Rightward looping	L3	NH1046	Nodal flox/Nul ; Hoxb1 +/+
8	L4	Rightward looping	L4	NH1047	Nodal flox/Nul ; Hoxb1 Cre/+	Class 4
8	L5	Rightward looping	L5	NH1048	Nodal flox/+ ; Hoxb1 +/+
8	L6	Leftward looping	L6	NH1049	Nodal flox/Nul ; Hoxb1 Cre/+	Class 1
8	L7	Rightward looping	L7	NH1050	Nodal flox/+ ; Hoxb1 +/+
9	R1	Rightward looping	R1	NH1051	Nodal flox/+ ; Hoxb1 Cre/+
9	R2	Rightward looping	R2	NH1052	Nodal flox/+ ; Hoxb1 Cre/+
9	R3	Rightward looping	R3	NH1053	Nodal flox/+ ; Hoxb1 +/+
9	R4	Leftward looping	empty deciduum	-	-
9	R5	Rightward looping	R5	NH1054	Nodal flox/+ ; Hoxb1 +/+
9	R6	Rightward looping	R6	NH1055	Nodal flox/Nul ; Hoxb1 +/+
9	L1	Rightward looping	empty deciduum	-	-
9	L2	Leftward looping	L2	NH1056	Nodal flox/Nul ; Hoxb1 Cre/+	Class 3
9	L3	Rightward looping	L3	NH1057	Nodal flox/+ ; Hoxb1 +/+
10	L1	Rightward looping	L1	NH1354	Nodal flox/+ ; Hoxb1 Cre/+
10	L2	Rightward looping	L2	NH1355	Nodal flox/+ ; -
10	L3	Rightward looping	L3	NH1356	Nodal flox/Nul ; Hoxb1 +/+
10	L4	Rightward looping	L4	NH1357	Nodal flox/Nul ; Hoxb1 +/+
10	L5	Rightward looping	L5	NH1358	Nodal flox/Nul ; Hoxb1 +/+
10	R1	Rightward looping	R1	NH1359	Nodal flox/+ ; Hoxb1 Cre/+
10	R2a	Abnormal Rightward looping	R2a	NH1360	Nodal flox/Nul ; Hoxb1 Cre/+	Class 2
10	R2b	Rightward looping	R2b	NH1361	Nodal flox/+ ; Hoxb1 Cre/+
11	L1	Rightward looping	L1	NH1412	Nodal flox/+ ; Hoxb1 +/+
11	R1	Rightward looping	R1	NH1413	Nodal flox/+ ; Hoxb1 Cre/+
11	R2	Rightward looping	R2	NH1414	Nodal flox/+ ; Hoxb1 +/+
11	R3	Rightward looping	R3	NH1415	Nodal flox/+ ; Hoxb1 Cre/+ ; degenerated
11	R4	Rightward looping	R4	NH1416	Nodal flox/Nul ; Hoxb1 Cre/+ ; degenerated
11	R5	Rightward looping	empty deciduum	-	-
11	R6	Rightward looping	R6	NH1417	Nodal flox/+ ; Hoxb1 Cre/+
11	R7	Leftward looping	R7	NH1418	Nodal flox/Nul ; Hoxb1 Cre/+	Class 3
12	L1	Rightward looping	L1	NH1475	Nodal flox/+ ; Hoxb1 +/+
12	L2	Rightward looping	empty deciduum	-	-
12	L3	Rightward looping	L3	NH1476	Nodal flox/Nul ; Hoxb1 +/+
12	L4	Rightward looping	L4	NH1477	Nodal flox/Nul ; Hoxb1 +/+
12	L5	Rightward looping	L5	NH1478	Nodal flox/Nul ; Hoxb1 Cre/+	Class 4
12	R1	Rightward looping	empty deciduum	-	-
12	R2	Rightward looping	R2	NH1479	Nodal flox/Nul ; Hoxb1 +/+
12	R3	Rightward looping	R3	NH1480	Nodal flox/+ ; Hoxb1 Cre/+
12	R4	Rightward looping	R4	NH1481	Nodal flox/Nul ; Hoxb1 +/+
13	L1	Rightward looping	L1	NH1482	Nodal flox/Nul ; Hoxb1 +/+
13	L2	Rightward looping	L2	NH1483	Nodal flox/+ ; Hoxb1 +/+
13	L3	Rightward looping	L3	NH1484	Nodal flox/Nul ; Hoxb1 +/+
13	L4	Rightward looping	L4	NH1485	Nodal flox/+ ; Hoxb1 Cre/+
13	L5	Rightward looping	L5	NH1486	Nodal flox/+ ; Hoxb1 Cre/+
13	R1	Rightward looping	R1	NH1487	Nodal flox/Nul ; Hoxb1 +/+
13	R2	Rightward looping	empty deciduum	-	-
13	R3	Leftward looping	R3	NH1488	Nodal flox/Nul ; Hoxb1 Cre/+	Class 1
14	R1	Leftward looping	R1	NH1499	Nodal flox/Nul ; Hoxb1 Cre/+	Class 3
14	R2	Leftward looping	R2	NH1500	Nodal flox/Nul ; Hoxb1 Cre/+ ; degenerated
14	L1	Rightward looping	L1	NH1501	Nodal flox/Nul ; Hoxb1 +/+
14	L2	Rightward looping	L2	NH1502	Nodal flox/+ ; Hoxb1 Cre/+
14	L3	Rightward looping	L3	NH1503	Nodal flox/Nul ; Hoxb1 +/+
15	L1	Rightward looping	L1	NH1504	Nodal flox/+ ; Hoxb1 +/+
15	L2	Rightward looping	L2	NH1505	Nodal flox/Nul ; Hoxb1 +/+
15	L3	Leftward looping	L3	NH1506	Nodal flox/Nul ; Hoxb1 Cre/+	Class 1
15	L4	Rightward looping	L4	NH1507	Nodal flox/+ ; Hoxb1Cre
15	L5	Leftward looping	L5	NH1508	Nodal flox/Nul ; Hoxb1 Cre/+	Class 3
15	R1	Rightward looping	R1	NH1509	Nodal flox/Nul ; Hoxb1 +/+
15	R2	Rightward looping	R2	NH1510	Nodal flox/+ ; Hoxb1 Cre/+
15	R3	Rightward looping	R3	NH1511	Nodal flox/+ ; Hoxb1 +/+
16	L1	Rightward looping	L1	NH1512	Nodal flox/Nul ; Hoxb1 Cre/+ ; degenerated
16	L2	Rightward looping	L2	NH1513	Nodal flox/+ ; Hoxb1 Cre/+
16	L3	Rightward looping	L3	NH1514	Nodal flox/+ ; Hoxb1 Cre/+ ; degenerated
16	L4	Rightward looping	L4	NH1515	Nodal flox/Nul ; Hoxb1 +/+
16	R1	Rightward looping	R1	NH1516	Nodal flox/Nul ; Hoxb1 +/+
16	R2	Rightward looping	R2	NH1517	Nodal flox/Nul ; Hoxb1 +/+
17	L1	Rightward looping	L1	NH1518	Nodal flox/Nul ; Hoxb1 Cre/+	Class 4
17	L2	Rightward looping	L2	NH1519	Nodal flox/Nul ; Hoxb1 +/+
17	L3	Rightward looping	L3	NH1520	Nodal flox/Nul ; Hoxb1 +/+
17	L4	Rightward looping	L4	NH1521	Nodal flox/Nul ; Hoxb1 +/+
17	R1	Rightward looping	R1	NH1522	Nodal flox/+ ; Hoxb1 Cre/+
17	R2	Rightward looping	R2	NH1523	Nodal flox/Nul ; Hoxb1 Cre/+	Class 2
17	R3	Leftward looping	R3	NH1524	Nodal flox/Nul ; Hoxb1 Cre/+	Class 3
17	R4	Rightward looping	R4	NH1525	Nodal flox/Nul ; Hoxb1 +/+
18	L1	Rightward looping	L1	NH1535	Nodal flox/Nul ; Hoxb1 Cre/+	Class 2
18	L2	Rightward looping	L2	NH1536	Nodal flox/Nul ; Hoxb1 Cre/+	Class 4
18	L3	Rightward looping	L3	NH1537	Nodal flox/+ ; Hoxb1 +/+
18	L4	Rightward looping	L4	NH1538	Nodal flox/Nul ; Hoxb1 +/+
18	L5	Rightward looping	L5	NH1539	Nodal flox/+ ; Hoxb1 Cre/+
18	L6	Rightward looping	L6	NH1540	Nodal flox/+ ; Hoxb1 Cre/+
18	R1	Rightward looping	R1	NH1541	Nodal flox/Nul ; Hoxb1 Cre/+	Class 4
18	R2	Rightward looping	R2	NH1542	Nodal flox/+ ; Hoxb1 +/+
18	R3	Rightward looping	R3	NH1543	Nodal flox/Nul ; Hoxb1 Cre/+	Class 2
18	R4	Rightward looping	R4	NH1544	Nodal flox/+ ; Hoxb1 Cre/+
19	R1	Leftward looping	R1	NH1545	Nodal flox/Nul ; Hoxb1 Cre/+	Class 3
19	R2	Rightward looping	R2	NH1546	Nodal flox/+ ; Hoxb1 +/+
19	R3	Rightward looping	empty deciduum	-	-
19	R4	Rightward looping	R4	NH1547	Nodal flox/Nul ; Hoxb1 +/+
19	R6	Rightward looping	R6	NH1548	Nodal flox/+ ; Hoxb1 +/+
20	L1	Rightward looping	L1	NH1556	Nodal flox/Nul ; Hoxb1 +/+
20	L2	Rightward looping	empty deciduum	-	-
20	L3	Rightward looping	L3	NH1557	Nodal flox/Nul ; Hoxb1 +/+
20	L4	Rightward looping	L4	NH1558	Nodal flox/+ ; Hoxb1 +/+
20	R1	Leftward looping	R1	NH1559	Nodal flox/Nul ; Hoxb1 Cre/+	Class 3
20	R2	Rightward looping	R2	NH1560	Nodal flox/Nul ; Hoxb1 +/+ ; degenerated
20	R3	Rightward looping	R3	NH1561	Nodal flox/+ ; Hoxb1 +/+
21	L1	Rightward looping	L1	NH1562	Nodal flox/+ ; Hoxb1 Cre/+
21	L2	Rightward looping	L2	NH1563	Nodal flox/Nul ; Hoxb1 Cre/+	Class 4
21	L3	Rightward looping	L3	NH1564	Nodal flox/+ ; Hoxb1 Cre/+
21	L4	Rightward looping	L4	NH1565	Nodal flox/+ ; Hoxb1 +/+
21	L5	Rightward looping	L5	NH1566	Nodal flox/+ ; Hoxb1 Cre/+
21	R1	Leftward looping	R1	NH1567	Nodal flox/Nul ; Hoxb1 Cre/+	Class 1
21	R2	Rightward looping	R2	NH1568	Nodal flox/+ ; Hoxb1 Cre/+
21	R3	Rightward looping	R3	NH1569	Nodal flox/Nul ; Hoxb1 Cre/+	Class 2
22	L1	Rightward looping	L1	NH1584	Nodal flox/+ ; Hoxb1 Cre/+ ; degenerated
22	L2	Rightward looping	L2	NH1585	Nodal flox/Nul ; Hoxb1 +/+
22	L3	Rightward looping	L3	NH1586	Nodal flox/+ ; Hoxb1 +/+
22	R1	Rightward looping	R1	NH1587	Nodal flox/Nul ; Hoxb1 +/+
22	R2	Rightward looping	R2	NH1588	Nodal flox/Nul ; Hoxb1 Cre/+ ; degenerated
22	R3	Leftward looping	R3	NH1589	Nodal flox/Nul ; Hoxb1 Cre/+ ; degenerated
22	R4	Rightward looping	R4	NH1590	Nodal flox/Nul ; Hoxb1 +/+
22	R5	Rightward looping	R5	NH1591	Nodal flox/+ ; Hoxb1 +/+
23	L1	Rightward looping	L1	NH1592	Nodal flox/Nul ; Hoxb1 +/+
23	L2	Rightward looping	L2	NH1593	Nodal flox/+ ; Hoxb1 Cre/+
23	L3	Rightward looping	L3	NH1594	Nodal flox/Nul ; Hoxb1 +/+ ; degenerated
23	L4	Rightward looping	L4	NH1595	Nodal flox/+ ; Hoxb1 Cre/+
23	R1	Leftward looping	R1	NH1596	Nodal flox/Nul ; Hoxb1 Cre/+ ; degenerated
23	R2	Rightward looping	empty deciduum	-	-
23	R3	Rightward looping	R3	NH1597	Nodal flox/+ ; Hoxb1 +/+
24	L1	Rightward looping	L1	NH1598	Nodal flox/Nul ; Hoxb1 Cre/+	Class 4
24	L2	Rightward looping	L2	NH1599	Nodal flox/+ ; Hoxb1 +/+
24	L3	Rightward looping	L3	NH1600	Nodal flox/+ ; Hoxb1 Cre/+
24	L4	Abnormal Rightward looping	L4	NH1601	Nodal flox/Nul ; Hoxb1 Cre/+	Class 2
24	L5	Rightward looping	L5	NH1602	Nodal flox/+ ; Hoxb1 Cre/+
24	R1	Rightward looping	R1	NH1603	Nodal flox/Nul ; Hoxb1 +/+
