# Supplementary material for: Plasticity of ventricle position after heart looping in heterotaxy with right isomerism
Source: Sci Adv. 2025 Sep 19;11(38):eads8192. doi: 10.1126/sciadv.ads8192 (PMC12448140; doi:10.1126/sciadv.ads8192)
Supplement: Supplementary file 2 — Tables S1 to S8 [file sciadv.ads8192_tables_s1_to_s8.zip › sciadv.ads8192_table_s4.xlsx]

## Sheet: Table S4 Desgrange et al
Table S4. Individual phenotypes in the mouse longitudinal cohort
	Batch effects		E9.5 parameter - Echography		E18.5 parameters - Micro-CT and HREM
Sample identifier	Litter	Cardioplegia	Looping class	Looping direction	Heart apex position	Ventricle laterality	Ventricle position based on IVS orientation	Malposition of the great arteries	Ventriculo-arterial connection	Aortic arch	Inferior caval vein	Ventricle hypoplasia	Arterial trunk hypoplasia	Atrial appendage situs	Pulmonary vein return	Additional VSD	Duplicated arterial canal	Colon flexure	Segmental nomenclature	Septal defect (AVC)	Lungs and bronchi	Stomach	Liver	Spleen	Revertant
			Quantitative	Qualitative	Qualitative	Qualitative	Quantitative (Fig. S2A)	Qualitative	Qualitative	Qualitative	Qualitative	Quantitative (Fig. S2B)	Quantitative (Fig. S2C)	Qualitative	Qualitative	Qualitative	Qualitative	Qualitative	Qualitative	Qualitative	Qualitative	Qualitative	Qualitative	Qualitative
Control phenotype				rightward	Levocardia	D-loop	L/R	No	No	Left	Right	Balanced	Balanced	L/R	Left	No	No	Normal	S;D;S	No	Situs solitus	Left	Normal	Left
Hoxb1Cre/+; Nodalflox/Nul mutants
NH341	#1	KCl 250mM	class 2	rightward	Dextrocardia	L-loop	strictly L/R	L-malposition	TGA	Double	Right + Left	hypo RV	Balanced	R/R	Medial	No	No	Normal	A;L;L	AVC	Right isomerism	Left	Normal	Left	Reverted rightward loop
NH343	#1	KCl 250mM	NA	NA	Mesocardia	L-loop	A/P	L-malposition	DORV	Right	Right	hypo LV	hypo PT	R/R	Right	No	No	Normal	S;L;L	AVC	Right isomerism	Left	Normal	Left	NA
NH344	#1	KCl 250mM	NA	NA	Levocardia	D-loop	strictly L/R	D-malposition	TGA	Left	Right	hypo RV	hypo PT	R/R	Medial	No	No	Normal	S;D;D	AVC	Right isomerism	Left	Normal	Left	NA
NH351	#2	KCl 250mM	class 3	leftward	Dextrocardia	L-loop	L/R	A-malposition	TGA	Left	Right	hypo RV	Balanced	R/R	Medial	VSD	No	Normal	S;L;A	AVC	Right isomerism	Left	Normal	Left	leftward congruent
NH352	#2	KCl 250mM	class 4	rightward	Levocardia	D-loop	L/R	D-malposition	TGA	Right	Right	Balanced	hypo PT	L/R	Left	No	No	Normal	S;D;D	AVC	Right isomerism	Left	Normal	Left	rightward congruent
NH368	#3	KCl 250mM	class 1	leftward	Dextrocardia	D-loop	S/I	D-malposition	TGA	Left	Right	hypo RV	hypo Ao	R/R	Left	No	No	Abnormal	S;D;D	AVC	Right isomerism	Left	Normal	Left	Reverted leftward loop
NH369	#3	KCl 250mM	class 2	rightward	Dextrocardia	D-loop	L/R	D-malposition	TGA	Left	Right with medial insertion	hypo LV	Balanced	L/L	Medial	No	No	Abnormal	A;D;D	AVC	Right isomerism	Left	Normal	Left	rightward congruent
NH374	#4	KCl 250mM	class 4	rightward	Levocardia	D-loop	L/R	D-malposition	TGA	Left	Right	Balanced	hypo PT	L/R	Left	No	Yes	Abnormal	S;D;D	AVC	Right isomerism	Left	Normal	Left	rightward congruent
NH376	#4	KCl 250mM	class 4	rightward	Levocardia	D-loop	strictly L/R	D-malposition	TGA	Left	Right	Balanced	hypo PT	L/R	Left	No	Yes	Normal	S;D;D	AVC	Right isomerism	Left	Normal	Left	rightward congruent
NH378	#4	KCl 250mM	class 4	rightward	Levocardia	D-loop	strictly L/R	D-malposition	TGA	Left	Right	Balanced	Balanced	L/R	Left	No	No	Normal	S;D;D	AVC	Right isomerism	Left	Normal	Left	rightward congruent
NH1017	#5	KCl 250mM	class 1	leftward	Dextrocardia	L-loop	L/R	L-malposition	TGA	Left	Right	Balanced	hypo Ao	L/R	Left	No	No	Normal	S;L;L	AVC	Normal	Left	Normal	Left	leftward congruent
NH1019	#5	KCl 250mM	class 2	rightward	Levocardia	D-loop	S/I	D-malposition	TGA	Left	Right	hypo RV	hypo PT	L/R	Medial	No	No	Normal	S;D;D	AVC	Right isomerism	Left	Normal	Left	rightward congruent
NH1021	#5	KCl 250mM	class 4	rightward	Mesocardia	D-loop	strictly L/R	D-malposition	TGA	Right	Right with medial insertion	Balanced	Balanced	R/R	Medial	No	No	Normal	A;D;D	AVC	Right isomerism	Left	Normal	Left	rightward congruent
NH1031	#6	KCl 250mM	class 3	leftward	Levocardia	D-loop	A/P	D-malposition	DORV	Right	Right	Balanced	Balanced	R/R?	Left	No	No	Normal	S;D;D	AVC	Right isomerism	Left	Normal	Left	Reverted leftward loop
NH1034	#7	KCl 250mM	class 1	leftward	Dextrocardia	L-loop	strictly L/R	L-malposition	DORV	Double	Right	hypo LV	hypo PT	L/R	Medial	VSD	No	Normal	S;L;L	AVC	Right isomerism	Left	Normal	Left	leftward congruent
NH1038	#7	KCl 250mM	class 1	leftward	Dextrocardia	L-loop	L/R	L-malposition	DORV	Left	Right	Balanced	Balanced	R/R	Left	No	No	Normal	S;L;L	AVC	Right isomerism	Left	Normal	Left	leftward congruent
NH1041	#7	KCl 250mM	class 2	rightward	Dextrocardia	D-loop	S/I	D-malposition	TGA	Left	Right	hypo RV	Balanced	R/R	Medial	No	No	Normal	S;D;D	AVC	Right isomerism	Left	Normal	Left	rightward congruent
NH1042	#8	KCl 250mM	class 1	leftward	Dextrocardia	D-loop	S/I	D-malposition	TGA	Left	Right	hypo RV	hypo Ao	L/L	Left	No	No	Abnormal	S;D;D	AVC	Right isomerism	Left	Normal	Left	Reverted leftward loop
NH1044	#8	KCl 250mM	class 3	leftward	Mesocardia	NA	strictly L/R	D-malposition	TGA	Left	Right	Balanced	Balanced	L/L	Right	No	No	Normal	S;?;D	AVC	Right isomerism	Left	Normal	Left	NA
NH1047	#8	KCl 250mM	class 4	rightward	Levocardia	D-loop	L/R	A-malposition	TGA	Left	Right with medial insertion	Balanced	Balanced	L/R	Medial	No	Yes	Abnormal	A;D;A	AVC	Right isomerism	Left	Normal	Left	rightward congruent
NH1049	#8	KCl 250mM	class 1	leftward	Dextrocardia	D-loop	S/I	A-malposition	TGA	Right	Right	hypo RV	Balanced	L/L	Left	No	No	Normal	S;D;A	AVC	Right isomerism	Left	Normal	Left	Reverted leftward loop
NH1056	#9	KCl 250mM	class 3	leftward	Dextrocardia	D-loop	S/I	D-malposition	TGA	Left	Right + Left	hypo RV	Balanced	R/R	Left	No	No	Abnormal	A;D;D	AVC	Right isomerism	Left	Normal	Left	Reverted leftward loop
NH1360	#10	110mM NaCl, 16mM KCl, 16mM MgCl2, 1.5mM CaCl2, 10mM NaHCO3	class 2	rightward	Levocardia	D-loop	L/R	A-malposition	DORV	Right	Right	Balanced	hypo PT	L/L	Medial	No	No	Normal	S;D;A	AVC	Right isomerism	Left	Normal	Left	rightward congruent
NH1418	#11	110mM NaCl, 16mM KCl, 16mM MgCl2, 1.5mM CaCl2, 10mM NaHCO3	class 3	leftward	Levocardia	D-loop	strictly L/R	A-malposition	DORV	Right	Left	hypo LV	Balanced	R/R	Medial	No	No	Abnormal	I;D;A	AVC	Right isomerism	Right	Abnormal	Absent	Reverted leftward loop
NH1478	#12	110mM NaCl, 16mM KCl, 16mM MgCl2, 1.5mM CaCl2, 10mM NaHCO3	class 4	rightward	Levocardia	D-loop	L/R	D-malposition	TGA	Right	Right	hypo RV	Balanced	L/L?	Left	No	No	Normal	S;D;D	AVC	Right isomerism	Left	Normal	Left	rightward congruent
NH1488	#13	110mM NaCl, 16mM KCl, 16mM MgCl2, 1.5mM CaCl2, 10mM NaHCO3	class 1	leftward	Levocardia	D-loop	S/I	D-malposition	TGA	Right	Right	hypo LV	hypo PT	R/R	Medial	No	No	Abnormal	S;D;D	AVC	Right isomerism	Left	Normal	Left	Reverted leftward loop
NH1499	#14	110mM NaCl, 16mM KCl, 16mM MgCl2, 1.5mM CaCl2, 10mM NaHCO3	class 3	leftward	Levocardia	L-loop	S/I	L-malposition	TGA	Right	Right	hypo RV	Balanced	L/R	Right	No	Yes	Normal	S;L;L	AVC	Right isomerism	Left	Normal	Left	leftward congruent
NH1506	#15	110mM NaCl, 16mM KCl, 16mM MgCl2, 1.5mM CaCl2, 10mM NaHCO3	class 1	leftward	Dextrocardia	L-loop	L/R	L-malposition	TGA	Left	Right	hypo RV	Balanced	R/R	Right	No	No	Abnormal	S;L;L	AVC	Right isomerism	Left	Normal	Left	leftward congruent
NH1508	#15	110mM NaCl, 16mM KCl, 16mM MgCl2, 1.5mM CaCl2, 10mM NaHCO3	class 3	leftward	Levocardia	D-loop	A/P	A-malposition	DORV	Right	Right	hypo LV	Balanced	R/R	Left	No	No	Normal	S;D;A	AVC	Right isomerism	Left	Normal	Left	Reverted leftward loop
NH1518	#16	110mM NaCl, 16mM KCl, 16mM MgCl2, 1.5mM CaCl2, 10mM NaHCO3	class 4	rightward	Levocardia	D-loop	S/I	D-malposition	TGA	Left	Right	hypo RV	Balanced	R/R	Left	No	No	Normal	S;D;D	AVC	Right isomerism	Left	Normal	Left	rightward congruent
NH1523	#16	110mM NaCl, 16mM KCl, 16mM MgCl2, 1.5mM CaCl2, 10mM NaHCO3	class 2	rightward	Levocardia	D-loop	S/I	A-malposition	DORV	Left	Right	Balanced	Balanced	L/R	Medial	No	No	Abnormal	S;D;A	AVC	Right isomerism	Left	Normal	Left	rightward congruent
NH1524	#16	110mM NaCl, 16mM KCl, 16mM MgCl2, 1.5mM CaCl2, 10mM NaHCO3	class 3	leftward	Levocardia	D-loop	A/P	D-malposition	DORV	Right	Right	hypo LV	Balanced	R/R	Medial	VSD	No	Abnormal	S;D;D	AVC	Right isomerism	Left	Normal	Left	Reverted leftward loop
NH1535	#17	110mM NaCl, 16mM KCl, 16mM MgCl2, 1.5mM CaCl2, 10mM NaHCO3	class 2	rightward	Dextrocardia	D-loop	A/P	D-malposition	TGA	Left	Right	hypo RV	Balanced	L/L	Left	No	No	Normal	S;D;D	AVC	Right isomerism	Left	Normal	Left	rightward congruent
NH1536	#17	110mM NaCl, 16mM KCl, 16mM MgCl2, 1.5mM CaCl2, 10mM NaHCO3	class 4	rightward	Levocardia	D-loop	strictly L/R	D-malposition	TGA	Left	Right	Balanced	hypo PT	R/R	Medial	No	No	Normal	S;D;D	AVC	Right isomerism	Left	Normal	Left	rightward congruent
NH1541	#17	110mM NaCl, 16mM KCl, 16mM MgCl2, 1.5mM CaCl2, 10mM NaHCO3	class 4	rightward	Dextrocardia	D-loop	A/P	D-malposition	TGA	Left	Right	hypo RV	Balanced	R/R	Medial	No	Yes	Abnormal	S;D;D	AVC	Right isomerism	Left	Normal	Left	rightward congruent
NH1543	#17	110mM NaCl, 16mM KCl, 16mM MgCl2, 1.5mM CaCl2, 10mM NaHCO3	class 2	rightward	Mesocardia	D-loop	strictly L/R	D-malposition	TGA	Left	Right + Left	hypo RV	Balanced	R/R	Left	No	No	Abnormal	A;D;D	AVC	Right isomerism	Left	Normal	Left	rightward congruent
NH1545	#18	110mM NaCl, 16mM KCl, 16mM MgCl2, 1.5mM CaCl2, 10mM NaHCO3	class 3	leftward	Dextrocardia	D-loop	S/I	D-malposition	TGA	Left	Right + Left	hypo RV	Balanced	R/R	Right	No	No	Abnormal	A;D;D	AVC	Right isomerism	Left	Normal	Left	Reverted leftward loop
NH1559	#19	110mM NaCl, 16mM KCl, 16mM MgCl2, 1.5mM CaCl2, 10mM NaHCO3	class 3	leftward	Mesocardia	D-loop	A/P	A-malposition	DORV	Right	Right	hypo LV	Balanced	R/R	Left	No	No	Normal	S;D;A	AVC	Right isomerism	Left	Normal	Left	Reverted leftward loop
NH1563	#20	110mM NaCl, 16mM KCl, 16mM MgCl2, 1.5mM CaCl2, 10mM NaHCO3	class 4	rightward	Levocardia	D-loop	strictly L/R	D-malposition	TGA	Left	Right	Balanced	hypo PT	R/R	Left	No	No	Normal	S;D;D	AVC	Right isomerism	Left	Normal	Left	rightward congruent
NH1567	#20	110mM NaCl, 16mM KCl, 16mM MgCl2, 1.5mM CaCl2, 10mM NaHCO3	class 1	leftward	Mesocardia	L-loop	strictly L/R	L-malposition	DORV	Right	Right	hypo LV	Balanced	R/R	Medial	No	Yes	Normal	S;L;L	AVC	Right isomerism	Left	Normal	Left	leftward congruent
NH1569	#20	110mM NaCl, 16mM KCl, 16mM MgCl2, 1.5mM CaCl2, 10mM NaHCO3	class 2	rightward	Levocardia	D-loop	S/I	A-malposition	TGA	Right	Right	Balanced	Balanced	R/R	Left	No	No	Normal	S;D;A	AVC	Right isomerism	Left	Normal	Left	rightward congruent
NH1598	#21	110mM NaCl, 16mM KCl, 16mM MgCl2, 1.5mM CaCl2, 10mM NaHCO3	class 4	rightward	Levocardia	D-loop	strictly L/R	D-malposition	TGA	Double	Right	hypo RV	Balanced	R/R	Left	No	No	Normal	S;D;D	AVC	Right isomerism	Left	Normal	Left	rightward congruent
NH1601	#21	110mM NaCl, 16mM KCl, 16mM MgCl2, 1.5mM CaCl2, 10mM NaHCO3	class 2	rightward	Dextrocardia	D-loop	S/I	D-malposition	TGA	Right	Right	hypo RV	Balanced	L/L?	Left	No	No	Normal	S;D;D	AVC	Right isomerism	Left	Normal	Left	rightward congruent
