# Supplementary material for: Plasticity of ventricle position after heart looping in heterotaxy with right isomerism
Source: Sci Adv. 2025 Sep 19;11(38):eads8192. doi: 10.1126/sciadv.ads8192 (PMC12448140; doi:10.1126/sciadv.ads8192)
Supplement: Supplementary file 2 — Tables S1 to S8 [file sciadv.ads8192_tables_s1_to_s8.zip › sciadv.ads8192_table_s5.xlsx]

## Sheet: Table S5 Desgrange et al
Table S5. Individual phenotypes in heterotaxy patients
		CT scan and echocardiography report
n°scan	Segmental nomenclature	Heart apex position	Ventricle laterality	Ventricule position based on IVS orientation	Malposition of the great arteries	Ventriculo-arterial connection	Aortic arch	Inferior caval vein	Ventricle hypoplasia	Arterial trunk hypoplasia	Pulmonary vein return	Additional VSD	Duplicated arterial canal	Colon flexure	Septal defect (AVC)	Bronchi	Mortality
1	A;D;D	dextrocardia	D-Loop	S/I	D-malposition	DORV	Left	Abnormal	Hypo RV	Hypo PT	normal	No	No	Unknown	AVC	right bronchus isomerism	Yes
2	S;D;L	levocardia	D-Loop	A/P-L/R	L-malposition	TGA	Left	Normal	Hypo LV	Hypo PT	abnormal	VSD	No	Unknown	AVC	right bronchus isomerism	No
3	S;D;L	dextrocardia	D-Loop	Strictly L/R	L-malposition	DORV	Right	Normal	Hypo LV	Hypo PT	abnormal	VSD	No	Unknown	AVC	right bronchus isomerism	Yes
4	S;D;D	dextrocardia	D-Loop	A/P-L/R	D-malposition	DORV	Right	Normal	Hypo RV	Hypo PT	abnormal	VSD	No	Unknown	AVC	right bronchus isomerism	Yes
5	A;D; D	mesocardia	D-Loop	A/P-L/R	D-malposition	DORV	Left	Abnormal	Hypo LV	Hypo PT	abnormal	VSD	No	Unknown	AVC	right bronchus isomerism	No
6	S; D; D	mesocardia	D-Loop	A/P-L/R	D-malposition	DORV	Right	Normal	Hypo LV	balanced	abnormal	No	No	Unknown	AVC	right bronchus isomerism	Yes
7	S; L; L	dextrocardia	L-Loop	A/P-L/R	L-malposition	DORV	Left	Normal	Hypo RV	Hypo PT	normal	No	No	Unknown	AVC	right bronchus isomerism	No
8	A; D; D	levocardia	D-Loop	A/P-L/R	D-malposition	DORV	Left	Abnormal	Hypo RV	Hypo PT	normal	No	No	Unknown	AVC	right bronchus isomerism	Yes
11	S; D; D	levocardia	D-Loop	A/P-L/R	D-malposition	DORV	Right	Normal	Hypo LV	Hypo PT	normal	VSD	No	Unknown	AVC	right bronchus isomerism	No
12	S;D;D	dextrocardia	D-Loop	S/I	D-malposition	DORV	Left	Normal	Hypo RV	balanced	abnormal	No	No	Unknown	No	right bronchus isomerism	No
13	S;D;D	mesocardia	D-Loop	Strictly L/R	D-malposition	DORV	Left	Normal	balanced	Hypo PT	abnormal	VSD	No	Unknown	AVC	right bronchus isomerism	Yes
14	I; D; L	dextrocardia	D-Loop	A/P-L/R	L-malposition	DORV	Right	Abnormal	Hypo LV	Hypo PT	abnormal	VSD	No	Unknown	AVC	right bronchus isomerism	No
15	A; D;D	levocardia	D-Loop	A/P-L/R	D-malposition	DORV	Left	Normal	Hypo LV	Hypo PT	abnormal	VSD	No	Unknown	AVC	right bronchus isomerism	No
16	I; D; D	levocardia	D-Loop	Strictly L/R	D-malposition	DORV	Right	Normal	Hypo LV	Hypo PT	abnormal	VSD	No	Unknown	AVC	right bronchus isomerism	Yes
17	S; D; D	mesocardia	D-Loop	A/P-L/R	D-malposition	DORV	Left	Normal	Hypo LV	balanced	abnormal	VSD	No	Unknown	AVC	right bronchus isomerism	No
18	A;D;D	levocardia	D-Loop	A/P-L/R	D-malposition	DORV	Left	Abnormal	Hypo LV	Hypo PT	normal	No	No	Unknown	No	right bronchus isomerism	No
19	S;D;D	levocardia	D-Loop	A/P-L/R	D-malposition	DORV	Left	Normal	Hypo RV	Hypo PT	abnormal	VSD	No	Unknown	No	right bronchus isomerism	No
20	S; D; D	levocardia	D-Loop	A/P-L/R	D-malposition	DORV	Right	Normal	Hypo LV	Hypo PT	normal	VSD	No	Unknown	No	right bronchus isomerism	No
21	S;D;S	mesocardia	D-Loop	A/P-L/R	No	No	Left	Normal	Hypo LV	Hypo PT	abnormal	No	No	Unknown	AVC	right bronchus isomerism	Yes
24	S;D;L	levocardia	D-Loop	Strictly L/R	L-malposition	TGA	Left	Normal	Hypo RV	Hypo PT	normal	VSD	No	Unknown	No	right bronchus isomerism	No
25	A; D;D	mesocardia	D-Loop	Strictly L/R	D-malposition	TGA	Right	Normal	Hypo RV	Hypo PT	normal	No	No	Unknown	AVC	right bronchus isomerism	No
26	I; L;L	dextrocardia	L-Loop	A/P-L/R	L-malposition	DORV	Right	Normal	Hypo RV	Hypo PT	normal	No	No	Unknown	AVC	right bronchus isomerism	No
27	S; D; D	dextrocardia	D-Loop	A/P-L/R	D-malposition	DORV	Left	Normal	Hypo LV	balanced	abnormal	No	No	Unknown	AVC	right bronchus isomerism	No
28	I; D;D	levocardia	D-Loop	A/P-L/R	D-malposition	DORV	Left	Normal	Hypo LV	Hypo PT	normal	No	No	Unknown	AVC	right bronchus isomerism	No
29	S; D; D	levocardia	D-Loop	A/P-L/R	D-malposition	DORV	Right	Normal	Hypo LV	Hypo PT	abnormal	No	No	Unknown	AVC	right bronchus isomerism	No
31	S; D; D	levocardia	D-Loop	A/P-L/R	D-malposition	DORV	Left	Abnormal	balanced	Hypo PT	normal	No	No	Unknown	AVC	right bronchus isomerism	No
32	S; D;D	levocardia	D-Loop	A/P-L/R	D-malposition	DORV	Right	Normal	balanced	Hypo PT	abnormal	No	No	Unknown	No	right bronchus isomerism	Yes
33	S; D; D	levocardia	D-Loop	A/P-L/R	D-malposition	DORV	Left	Normal	balanced	Hypo PT	abnormal	No	No	Unknown	AVC	right bronchus isomerism	Yes
34	S;D;D	levocardia	D-Loop	S/I	D-malposition	DORV	Right	Normal	Hypo RV	balanced	abnormal	No	No	Unknown	AVC	right bronchus isomerism	Yes
35	S;D;D	levocardia	D-Loop	A/P-L/R	D-malposition	DORV	Right	Abnormal	Hypo LV	Hypo PT	normal	No	No	Unknown	AVC	right bronchus isomerism	No
36	S; D;D	dextrocardia	D-Loop	Strictly L/R	D-malposition	DORV	Left	Abnormal	Hypo RV	Hypo PT	normal	VSD	No	Unknown	AVC	right bronchus isomerism	Yes
37	I;D;D	mesocardia	D-Loop	Strictly L/R	D-malposition	DORV	Right	Normal	Hypo LV	Hypo PT	normal	No	No	Unknown	No	right bronchus isomerism	No
38	I;L;D	dextrocardia	L-Loop	A/P-L/R	D-malposition	TGA	Left	Normal	Hypo LV	balanced	abnormal	No	No	Unknown	AVC	right bronchus isomerism	No
39	I; L;L	dextrocardia	L-Loop	A/P-L/R	L-malposition	DORV	Right	Normal	Hypo LV	balanced	abnormal	No	No	Unknown	No	right bronchus isomerism	No
40	S;D;S	dextrocardia	D-Loop	A/P-L/R	No	No	Right	Normal	balanced	balanced	abnormal	No	No	Unknown	No	right bronchus isomerism	No
41	I;L;D	dextrocardia	L-Loop	A/P-L/R	D-malposition	DORV	Right	Normal	Hypo LV	Hypo PT	normal	No	No	Unknown	AVC	right bronchus isomerism	No
42	S;D;S	levocardia	D-Loop	S/I	No	No	Left	Normal	Hypo LV	Hypo Ao	normal	No	No	Unknown	AVC	right bronchus isomerism	No
44	S;D;D	levocardia	D-Loop	S/I	D-malposition	DORV	Left	Normal	Hypo LV	Hypo PT	abnormal	No	No	Unknown	AVC	right bronchus isomerism	Yes
45	I; L;L	dextrocardia	L-Loop	Strictly L/R	L-malposition	TGA	Left	Normal	Hypo LV	Hypo PT	abnormal	No	No	Unknown	AVC	right bronchus isomerism	No
46	A; D; L	dextrocardia	D-Loop	S/I	L-malposition	TGA	Left	Abnormal	Hypo LV	balanced	normal	No	No	Unknown	No	right bronchus isomerism	No
