# Supplementary material for: Plasticity of ventricle position after heart looping in heterotaxy with right isomerism
Source: Sci Adv. 2025 Sep 19;11(38):eads8192. doi: 10.1126/sciadv.ads8192 (PMC12448140; doi:10.1126/sciadv.ads8192)
Supplement: Supplementary file 2 — Tables S1 to S8 [file sciadv.ads8192_tables_s1_to_s8.zip › sciadv.ads8192_table_s6.xlsx]

## Sheet: Table S6 Desgrange et al
Table S6: Death characteristics in the cohort of heterotaxy patients
Death n=13/40 (33%)	IVS normally positioned	IVS malpositioned
	n = 6/26 (23%)	n = 7/14 (50%)
Ventricle laterality
D-LOOP	6 (100%)	7 (100%)
L-LOOP	0 (0%)	0 (0%)
Functional univentricular heart	6 (100%)	7 (100%)
No surgical procedure	2 (33%)	1 (14%)
Surgical step completed :
Neonatal surgery	2 (33%)	2 (29%)
Glenn	1 (16%)	4 (57%)
Fontan	1 (16%)	0 (0%)
Post-operative death (< 3 months)	2 (33%)	4 (57%)
Age at death in year (median (min-max))	0,90 (0,01-5,05)	1,06 (0,02-4,53)
Cause of death
Palliative care	1 (16%)	1 (14%)
Heart failure	2 (33%)	2 (29%)
Sepsis	0 (0%)	3 (43%)
Intestinal volvulus	2 (33%)	1 (14%)
Obstruction of anomalous pulmonary venous connection	1 (16%)	0 (0%)
