# Supplementary material for: Plasticity of ventricle position after heart looping in heterotaxy with right isomerism
Source: Sci Adv. 2025 Sep 19;11(38):eads8192. doi: 10.1126/sciadv.ads8192 (PMC12448140; doi:10.1126/sciadv.ads8192)
Supplement: Supplementary file 2 — Tables S1 to S8 [file sciadv.ads8192_tables_s1_to_s8.zip › sciadv.ads8192_table_s7.xlsx]

## Sheet: Table S7 Desgrange et al
Table S7. List of oligonucleotides used for genotyping and RTqPCR
Gene Target	Primer	Sequence	Purpose	Reference
Hoxb1	Hoxb1F (Forward)	5’-ACGCAGGTGAAGATCTGGTT-3’	Genotyping	Desgrange et al., 2020
Hoxb1	Hoxb1R (Reverse)	5’-CTGGGCAGCTCTAAACTGGT-3’
Cre	CRE1 (Forward)	5’-TGATGGACATGTTCAGGGATC-3’
Nodal (exon 3)	Nodal1 (Forward)	5′-ATTCCAGCAGTTGAGGCAGA-3′	Genotyping	Desgrange et al., 2020
Nodal (intron 3)	Nodal2c (Reverse)	5’-CCTGACTCAAAACCCAAGGC-3′
Nodal (intron 1)	Nodal3e (Forward)	5’-CCACCCAATTTCTAGCCCAG -3′
Ankrd1	Ankrd1 Fw2 (Forward)	5'-ATTCCTTCCTGGGGAGTTCAG-3'	RTqPCR	This paper
Ankrd1	Ankrd1 Rev2 (Reverse)	5'-TGTCTTCAGGTCCTCTTGCTTC-3'
Hand1	Hand1 Fw1 (Forward)	5'-ATCATCACCACTCACACCCG-3'	RTqPCR	This paper
Hand1	Hand1 Rev1 (Reverse)	5'-CTCTGGAAGTAAGGCCGCTC-3'
Hoxb1	Hoxb1 Fw2 (Forward)	5'-GACCGCAACCTTTGCATCAG-3'	RTqPCR	This paper
Hoxb1	Hoxb1 Rev1&2 (Reverse)	5'-CGGACACCTTCGCTGTCTTA-3'
