# Supplementary material for: Plasticity of ventricle position after heart looping in heterotaxy with right isomerism
Source: Sci Adv. 2025 Sep 19;11(38):eads8192. doi: 10.1126/sciadv.ads8192 (PMC12448140; doi:10.1126/sciadv.ads8192)
Supplement: Supplementary file 2 — Tables S1 to S8 [file sciadv.ads8192_tables_s1_to_s8.zip › sciadv.ads8192_table_s8.xlsx]

## Sheet: Desgrange et al
Table S8. Data
Numerical data used to generate graphs along with statistical tests are presented in separate sheets for each figure

## Sheet: Figure 3D
	RV/LV relative gene expression of Ankrd1
Sample name	Control	Mutant					Control	Mutant
		D-malpo	L-malpo	A-malpo				D-malpo	L-malpo	A-malpo
NH1868	1.46					Mean	1.634	1.709	1.694	1.24
NH1880		0.98				Standart deviation	0.382541	0.727957	0.651521	0.212132
NH1921	1.67
NH1931			2.05
NH2063		1.14
NH2087	1.71
NH1756			2.65			ANOVA table	SS	DF	MS	F (DFn, DFd)	P value
NH1822		1.54				Treatment (between columns)	0.3822	3	0.1274	F (3, 23) = 0,3742	P=0,7724
NH1829		1.08				Residual (within columns)	7.829	23	0.3404
NH1918	1.2					Total	8.211	26
NH1934			1.17
NH1941	1.1
NH2106			1.49
NH1760		1.01
NH1870		2.12
NH1871	1.52
NH1876		1.52
NH1937				1.39
NH2064	2.29
NH2065	1.61
NH1755				1.09
NH1867			1.11
NH1869	1.55
NH1924		2.06
NH1935		2.5
NH2104		3.14
NH2107	2.23

## Sheet: Figure 3E
	RV/LV relative gene expression of Hand1
Sample name	Control	Mutant					Control	Mutant
		D-malpo	L-malpo	A-malpo				D-malpo	L-malpo	A-malpo
NH1868	0.2					Mean	0.205	0.243	0.208	0.22
NH1880		0.38				Standart deviation	0.0991351	0.144687	0.0597495	0.127279
NH1921	0.13
NH1931			0.16
NH2063		0.21
NH2087	0.19
NH1756			0.3
NH1822		0.54				ANOVA table	SS	DF	MS	F (DFn, DFd)	P value
NH1829		0.32				Treatment (between columns)	0.008245	3	0.002748	F (3, 23) = 0,2057	P=0,8914
NH1918	0.2					Residual (within columns)	0.3073	23	0.01336
NH1934			0.22			Total	0.3156	26
NH1941	0.15
NH2106			0.15
NH1760		0.16
NH1870		0.12
NH1871	0.45
NH1876		0.21
NH1937				0.31
NH2064	0.27
NH2065	0.09
NH1755				0.13
NH1867			0.21
NH1869	0.21
NH1924		0.31
NH1935		0.09
NH2104		0.09
NH2107	0.16

## Sheet: Figure 7C
Sample name	Type	DV component	CC component
C1	Control	0.6632	0.0767
C2	Control	0.7132	0.0639					DV component	CC component
C3	Control	0.7034	0.124				Mean	0.73997	0.0996696
C4	Control	0.8167	0.1814				Standart deviation	0.0855855	0.0638432
C5	Control	0.66	0.1298
C6	Control	0.6984	0.1922				99% distribution interval Controls	0.96078	0.264385
C7	Control	0.8597	0.0074					0.519159	-0.065046
C8	Control	0.7987	0.1274
C9	Control	0.8839	0.1365
C10	Control	0.8444	0.0844
C11	Control	0.676	0.1769
C12	Control	0.7587	0.0906
C13	Control	0.776	0.0108
C14	Control	0.7386	0.098
C15	Control	0.8669	0.0779
C16	Control	0.6858	0.0632
C18	Control	0.6207	0.013
C19	Control	0.6256	0.0297
C22	Control	0.8246	0.0034
C23	Control	0.6802	0.0984
C25	Control	0.7441	0.167
C26	Control	0.5861	0.2348
C27	Control	0.7955	0.105
1	D-LOOP	0.1463	0.649
2	D-LOOP	0.8168	0.0037
3	D-LOOP	0.3856	0.0714
6	D-LOOP	0.7349	0.1301
8	D-LOOP	0.8337	0.2636
11	D-LOOP	0.779	0.1841
12	D-LOOP	0.1761	0.9804
14	D-LOOP	0.7676	0.1625
15	D-LOOP	0.5506	0.1602
16	D-LOOP	0.508	0.0819
17	D-LOOP	0.8273	0.1603
18	D-LOOP	0.7033	0.0244
24	D-LOOP	0.4613	0.0958
25	D-LOOP	0.0173	0.0154
28	D-LOOP	0.5707	0.0049
31	D-LOOP	0.6773	0.0419
32	D-LOOP	0.76	0.03
33	D-LOOP	0.7806	0.0128
34	D-LOOP	0.0722	0.9058
4	D-LOOP	0.6476	0.1472
44	D-LOOP	0.073	0.9429
40	D-LOOP	0.6122	0.1101
42	D-LOOP	0.2602	0.8202
36	D-LOOP	0.0391	0.0031
37	D-LOOP	0.0966	0.0496
19	D-LOOP	0.8753	0.1569
21	D-LOOP	0.8026	0.0136
5	D-LOOP	0.7712	0.0553
13	D-LOOP	0.0693	0.0247
20	D-LOOP	0.7053	0.2125
27	D-LOOP	0.6554	0.1175
29	D-LOOP	0.9537	0.0912
35	D-LOOP	0.8526	0.2471
46	D-LOOP	0.0095	0.781
7	L-LOOP	0.896	0.0911
26	L-LOOP	0.6924	0.2131
39	L-LOOP	0.6348	0.0442
38	L-LOOP	0.7077	0.0865
41	L-LOOP	0.5787	0.0292
45	L-LOOP	0.4945	0.1179

## Sheet: Figure 7D
Age (years)	Control	IVS normally positionned	IVS malpositionned
6.70773	0
6.43943	0
5.36619	0
6.43669	0
6.32444	0
5.0705	0
6.49692	0
7.22793	0
6.12731	0
7.04449	0
2.20123	0
0.479124	0
4.01369	0
9.14716	0
17.7659	0
4.81862	0
0.13963	0
12.1971	0
2.76249	0
13.5797	0
0.974675	0
0.112252	0
2.59274	0
0.558522		0
0.854209		1
27.833		0
0.0054757		1
5.97125		0
12.5832		0
5.37714		0
12.5339		0
10.0233		0
20.2409		0
0.821355		0
5.05407		1
6.20671		0
0.454483		0
19.0637		0
0.950034		1
2.23135		1
10.4066		0
2.00958		0
17.6865		0
3.57563		0
0.0711841			1
1.05681			1
0.0793977		1
7.24709			0
0.936345			1
15.1458		0
1.0705			1
17.7358			0
18.7105			0
13.347		0
18.1136		0
1.859			1
2.91307		0
4.58042			1
3.43326			0
0.673511			0
0.717317			1
0.610541			0
7.3922			0
	Log-rank (Mantel-Cox) test
	P value	0.0645

## Sheet: Figure S1A
Looping class	Observed Frequency	Theoretical frequency
Class 1	9	10		Chi2 test	0.896432
Class 2	10	10
Class 3	9	10
Class 4	12	10

## Sheet: Figure S1J
Genotype	Observed frequency	Theoretical frequency
Nodalflox/+;Hoxb1+/+	81	84.75		Chi2 test	0.44846
Nodalflox/+;Hoxb1Cre/+	97	84.75
Nodalflox/Nul;Hoxb1+/+	77	84.75
Nodalflox/Nul;Hoxb1Cre/+	84	84.75

## Sheet: Figure S2E-F
Sample name	OFT centroid X	OFT centroid Y	OFT centroid Z	RV centroid X	RV centroid Y	RV centroid Z	IVS centroid X	IVS centroid Y	IVS centroid Z	LV centroid X	LV centroid Y	LV centroid Z	Venous pole centroid X	Venous pole centroid Y	Venous pole centroid Z	AVC-LA centroid X	AVC-LA centroid Y	AVC-LA centroid Z	RA centroid X	RA centroid Y	RA centroid Z	RV/LV orientation	Tube length	dOFT/OFT/RV in XY	dOFT/OFT/RV in XZ	LV/AVC/RA in XZ		Looping class
NH1060	113.2	80.4554	-83.8613	385.454	209.662	-139.567	395.836	63.3751	-181.362	394.218	-87.8058	-87.1142	309.019	62.0997	-0.850231	240.54	81.4923	83.9715	184.328	-125.254	110.003	-80.004	1102.88	-169.99	155.03	176.28		1
NH1062	201.487	-79.9093	-109.099	159.73	-280.399	-30.8038	160.737	-277.047	127.598	358.072	-197.997	159.056	278.525	-3.20511	75.7566	208.937	68.6277	126.745	109.541	-115.184	188.1	48.524	1173.8	99.87	33.49	100.06		2
NH1063	142.712	32.4287	-70.7509	439.042	-24.7779	-99.0522	417.468	-166.892	-113.151	312.062	-237.813	26.0828	288.972	-36.2384	66.2162	183.605	53.031	114.782	78.5227	-132.786	126.513	-63.23	1151.81	-156.27	159.09	135.9		1
NH1064	163.614	17.1447	35.6149	218.612	-141.712	210.764	214.792	-70.4829	289.828	320.656	127.874	235.918	56.1633	126.069	182.121	-13.7807	134.233	195.534	-1.58975	-108.977	212.465	85.01	1090.39	103.11	119.71	140.79		4
NH1073	122.749	21.7802	-67.8656	236.43	-122.47	28.17	267.134	-42.5743	96.888	308.438	136.146	42.637	79.9362	176.792	89.8583	57.0041	146.735	135.95	104.096	-81.9507	166.314	86.91	946.7	118.18	110.87	84.14		4
NH1084	124.992	34.0847	-63.5541	202.408	211.217	55.9155	262.713	150.331	98.2178	395.564	19.1385	111.908	184.613	-92.8644	63.6545	127.639	-127.462	117.808	82.2559	59.1453	170.691	-78.38	983.88	-128.86	95.99	120.84		3
NH1086	132.786	53.1277	-54.493	253.703	235.922	47.1798	312.258	148.701	135.43	391.922	-43.4998	143.167	202.556	-93.8583	58.2461	119.833	-104.552	121.194	90.0167	100.319	170.253	-72.86	1058.11	-145.29	117.63	110.98		3
NH1114	107.645	16.7824	-34.2108	329.765	-125.302	29.1308	406.595	-46.0839	108.373	435.058	157.385	89.9947	199.629	100.285	117.779	97.2115	126.798	171.675	121.256	-104.072	166.4	78.59	1090.07	138.53	146.45	154.92		4
NH1116	139.51	-27.0603	-39.2055	250.469	-166.549	72.8767	313.893	-107.62	152.524	404.629	92.7794	83.2663	115.099	127.216	58.0591	114.167	127.594	143.213	32.8214	-35.0681	187.487	88.03	1084.06	139.48	119.01	117.47		4
NH1117	151.623	-7.57125	-94.9429	267.253	-224.636	-74.8533	326.396	-179.753	17.9809	420.046	-35.4193	16.5752	236.744	95.3368	25.7408	177.352	123.308	99.3951	165.438	-102.903	157.851	69.4	1040.76	120.9	138.09	121.22		2
NH1156	143.734	-31.5972	-27.1529	311.912	-204.678	-22.1817	375.028	-156.489	50.4838	393.393	-13.9497	112.574	229.605	119.883	52.7326	147.659	113.116	122.603	125.164	-93.3733	162.443	56.99	982.94	146.57	167.61	113.52		2
NH1157	126.599	-22.7815	0.793803	195.641	-196.743	32.3211	220.851	-179.478	129.882	352.212	-82.3016	162.036	208.722	69.8757	119.659	103.493	106.036	140.067	61.24	-69.5206	175.779	56.22	913.73	121.85	155.82	142.71		2
NH1160	70.615	-8.71021	-57.8858	295.67	-178.4	-78.52	344.902	-133.64	-7.56738	387.598	30.4781	17.7071	185.133	122.708	3.13932	106.785	110.921	106.184	105.064	-58.5146	165.201	67.14	996.01	150.02	145.9	112.18		2
NH1163	106.707	42.0993	-30.5984	156.836	223.282	-1.02184	142.665	224.755	76.5804	282.348	136.17	137.874	201.621	2.59142	32.3873	128.281	-107.114	88.7251	68.348	35.2096	156.325	-47.73	896.19	-126.99	133.46	84.5		3
NH1164	104.278	32.3862	-23.7998	145.421	168.463	121.728	154.025	164.584	166.971	327.854	28.2718	156.259	236.972	-55.1771	46.594	116.675	-131.851	86.4341	40.3682	26.8618	175.322	-81.46	895.76	-124.08	92.93	96.43		3
NH1283	150.4	-45.3824	-60.6808	333.329	-191.906	-48.9619	386.385	-149.443	-1.24994	402.527	31.2835	57.9387	219.882	90.7814	-3.23732	158.381	99.1048	81.9888	160.402	-92.5136	150.951	65.42	983.99	158.1	154.36	92.58		2

## Sheet: Figure S3B
Sample Name	Type	DV component	CC component
NH339	Control	0.3376	0.3629					DV component	CC component
NH366	Control	0.179	0.4088				Mean	0.17161	0.312014
NH367	Control	0.1975	0.3308				Standart deviation	0.0950074	0.0744291
NH371	Control	0.2483	0.2255
NH372	Control	0.1028	0.3136				99% distribution interval Controls	0.357824	0.457895
NH1016	Control	0.0096	0.339					-0.014605	0.166133
NH1020	Control	0.1684	0.2429
NH1032	Control	0.2321	0.2593
NH1033	Control	0.0734	0.3695
NH1036	Control	0.1107	0.2943
NH1045	Control	0.0863	0.2678
NH1048	Control	0.0168	0.4081
NH1355	Control	0.0623	0.4095
NH1412	Control	0.1779	0.3388
NH1475	Control	0.2599	0.1496
NH1483	Control	0.133	0.355
NH1504	Control	0.3092	0.1973
NH1511	Control	0.201	0.2693
NH1537	Control	0.1369	0.2456
NH1546	Control	0.257	0.3916
NH1558	Control	0.3041	0.3731
NH341	Revertant mutant	0.2102	0.1358
NH343	Congurent mutant	0.6318	0.0562
NH344	Congurent mutant	0.1052	0.1529
NH351	Congurent mutant	0.3063	0.1688
NH352	Congurent mutant	0.135	0.3301
NH368	Revertant mutant	0.1349	0.8664
NH369	Congurent mutant	0.0037	0.3109
NH374	Congurent mutant	0.2437	0.3756
NH376	Congurent mutant	0.2008	0.1346
NH378	Congurent mutant	0.0452	0.0991
NH1017	Congurent mutant	0.2665	0.2166
NH1019	Revertant mutant	0.0863	0.5752
NH1021	Congurent mutant	0.0137	0.0776
NH1031	Congurent mutant	0.6261	0.5267
NH1034	Congurent mutant	0.0119	0.0447
NH1038	Congurent mutant	0.2133	0.1879
NH1041	Congurent mutant	0.2381	0.8931
NH1042	Revertant mutant	0.2362	0.7543
NH1044	Congurent mutant	0.1622	0.011
NH1047	Congurent mutant	0.1062	0.3409
NH1049	Revertant mutant	0.3636	0.554
NH1056	Revertant mutant	0.2642	0.5737
NH1360	Congurent mutant	0.1735	0.1709
NH1418	Revertant mutant	0.0704	0.1295
NH1478	Congurent mutant	0.0552	0.2228
NH1488	Revertant mutant	0.2298	0.6781
NH1499	Congurent mutant	0.1378	0.9337
NH1506	Congurent mutant	0.2316	0.2289
NH1508	Revertant mutant	0.7082	0.3698
NH1518	Congurent mutant	0.0078	0.496
NH1523	Congurent mutant	0.3389	0.5007
NH1524	Revertant mutant	0.7942	0.5964
NH1535	Congurent mutant	0.4569	0.4045
NH1536	Congurent mutant	0.0281	0.1285
NH1541	Congurent mutant	0.6311	0.445
NH1543	Congurent mutant	0.0626	0.0092
NH1545	Revertant mutant	0.3452	0.7743
NH1559	Revertant mutant	0.4247	0.132
NH1563	Congurent mutant	0.1246	0.1533
NH1567	Congurent mutant	0.0031	0.0674
NH1569	Congurent mutant	0.2077	0.5631
NH1598	Congurent mutant	0.0952	0.1127
NH1601	Congurent mutant	0.4983	0.6838

## Sheet: Figure S3E
	LV outer volume	RV outer volume
Mutant	1.57	1.17
Mutant	1	1.97			LV outer volume	RV outer volume
Mutant	1.74	0.991		Mean	2.00818	1.93773
Mutant	1.05	3.64		Standart deviation	0.404541	0.504937
Mutant	2.65	0.984
Mutant	3.02	1.56		99% distribution interval Controls	2.80108	2.9274
Mutant	1.48	2.21			1.21528	0.948051
Mutant	2.71	1.57
Mutant	2.91	3.02
Mutant	1.12	5.81
Mutant	2.48	1.13
Mutant	2.85	2.12
Mutant	2.61	0.981
Mutant	2.09	1.51
Mutant	3.12	1.22
Mutant	1.29	2.76
Mutant	2.32	1.95
Mutant	1.38	2.22
Mutant	2.99	2.33
Mutant	2.72	1.53
Mutant	2.91	0.82
Mutant	1.28	0.87
Mutant	1.08	2.31
Mutant	2.49	1.03
Mutant	1.98	1.39
Mutant	2.55	2.9
Mutant	2.81	0.691
Mutant	2.34	1.38
Mutant	1.19	1.01
Mutant	1.98	1.74
Mutant	2.03	1.08
Mutant	1.23	1.7
Mutant	1.79	1.33
Mutant	1.65	1.88
Mutant	1.73	1.72
Mutant	1.58	1.29
Mutant	1.95	1.15
Mutant	1.41	1.75
Mutant	2.66	2.4
Mutant	3.26	1.86
Mutant	2.3	0.783
Mutant	1.1	1.24
Mutant	1.68	1.57
Control	1.94	1.95
Control	2.21	2.11
Control	2.09	1.87
Control	1.46	1.58
Control	1.32	1.45
Control	1.92	1.81
Control	1.79	1.6
Control	2.79	3.16
Control	2.06	1.58
Control	2.83	2.77
Control	2.65	3.06
Control	1.64	1.42
Control	2.08	2.42
Control	1.92	1.73
Control	1.96	1.86
Control	2.51	1.89
Control	1.94	1.69
Control	1.86	1.43
Control	2.09	2.2
Control	1.47	1.42
Control	1.65	1.74
Control	2	1.89

[truncated: 4 more sheets: Figure S3F, Figure S3I, Figure S3J, Figure S4C]
