# Supplementary material for: Plasticity of ventricle position after heart looping in heterotaxy with right isomerism
Source: Sci Adv. 2025 Sep 19;11(38):eads8192. doi: 10.1126/sciadv.ads8192 (PMC12448140; doi:10.1126/sciadv.ads8192)
Supplement: Supplementary file 3 — Movies S1 to S3 [file sciadv.ads8192_movies_s1_to_s3.zip]

Archive with 3 entries (3 files):
- sciadv.ads8192_movie_s1.mov
- sciadv.ads8192_movie_s2.mov
- sciadv.ads8192_movie_s3.mov
